# Supplementary material for: Interventions to improve discharge from acute adult mental health inpatient care to the community: systematic review and narrative synthesis
Source: BMC Health Serv Res. 2019 Nov 25;19:883. doi: 10.1186/s12913-019-4658-0 (PMC6876082; doi:10.1186/s12913-019-4658-0)
Supplement: Supplementary file 3 — Additional file 3. Mixed Methods Appraisal Tool. [file 12913_2019_4658_MOESM3_ESM.xlsx]

## Sheet: MMAT checklist
				SCREENING QUESTIONS		1. QUALITATIVE STUDIES					2. RANDOMIZED CONTROLLED TRIALS					3. NON-RANDOMIZED STUDIES					4. QUANTITATIVE DESCRIPTIVE STUDIES					5. MIXED METHODS STUDIES					COMMENTS
RefID	Authors	Year	Citation	S1. Are there clear research questions?	S2. Do the collected data allow to address the research questions?	1.1. Is the qualitative approach appropriate to answer the research question?	1.2. Are the qualitative data collection methods adequate to address the research question?	1.3. Are the findings adequately derived from the data?	1.4. Is the interpretation of results sufficiently substantiated by data?	1.5. Is there coherence between qualitative data sources, collection, analysis and interpretation?	2.1. Is randomization appropriately performed?	2.2. Are the groups comparable at baseline?	2.3. Are there complete outcome data?	2.4. Are outcome assessors blinded to the intervention provided?	2.5 Did the participants adhere to the assigned intervention?	3.1. Are the participants representative of the target population?	3.2. Are measurements appropriate regarding both the outcome and intervention (or exposure)?	3.3. Are there complete outcome data?	3.4. Are the confounders accounted for in the design and analysis?	3.5. During the study period, is the intervention administered (or exposure occurred) as intended?	4.1. Is the sampling strategy relevant to address the research question?	4.2. Is the sample representative of the target population?	4.3. Are the measurements appropriate?	4.4. Is the risk of nonresponse bias low?	4.5. Is the statistical analysis appropriate to answer the research question?	5.1. Is there an adequate rationale for using a mixed methods design to address the research question?	5.2. Are the different components of the study effectively integrated to answer the research question?	5.3. Are the outputs of the integration of qualitative and quantitative components adequately interpreted?	5.4. Are divergences and inconsistencies between quantitative and qualitative results adequately addressed?	5.5. Do the different components of the study adhere to the quality criteria of each tradition of the methods involved?
1	Olufunmilola Abraham a, *, Michelle N. Myers a, Amanda L. Brothers a, Jamie Montgomery a, Bryan A. Norman b, Tanya Fabian	2017	Assessing need for pharmacist involvement to improve care coordination for patients on LAI antipsychotics transitioning from hospital to home: A work system approach	Yes	Yes	Yes	No	Yes	Yes	Yes																					Limited due to small sample size of 20 Ivs
2	Attfield, J.; Brown, S.; Carter, T.; Callaghan, P.	2017	A retrospective case comparison study of the relationship between an Integrated Care Pathway for people diagnosed with schizophrenia in acute mental health care and service users’ length of stay, readmission rates and follow- up within 7 days of discharge	Yes	Yes											Yes	Yes	Yes	Yes	Can't tell											May be confounders but authors acknowledge them (different trusts) but matched
3	Bennewith, Olive; Evans, Jonathan; Donovan, Jenny; Paramasivan, Sangeetha; Owen-Smith, Amanda; Hollingworth, William; Davies, Rosemary; Connor, Susan O'; Hawton, Keith; Kapur, Navneet; Gunnell, David	2014	A contact-based intervention for people recently discharged from inpatient psychiatric care: a pilot study	Yes	Yes											Yes	Yes	Yes	No	No											Difficult to assess the confounders as the intervention may have been more effective when the baseline follow up level is lower, but this wasn't accounted for. Not as intended as very few people received all of the letters
4	Chen, Fang-pei	2014	Developing community support for homeless people with mental illness in transition.	Yes	Yes	Yes	No	Yes	Yes	Yes																					Only 12 interviews (however it may be because theire are limited numbers of workers)
5	De Leo, Diego; Heller, Travis	2007	Intensive case management in suicide attempters following discharge from inpatient psychiatric care	Yes	Yes						Yes	Yes	Yes	Can't tell	No																most outcomes self assessed so difficult to tell if they knew or were able to guess that they were part of a new treatment as opposed to TAU. High dropout rates
6	Exbrayat, Sophie; Coudrot, Clotilde; Gourdon, Xavier; Gay, Aurelia; Sevos, Jessica; Pellet, Jacques; Trombert-Paviot, Beatrice; Massoubre, Catherine	2017	Effect of telephone follow-up on repeated suicide attempt in patients discharged from an emergency psychiatry department: a controlled study	Yes	Yes											Yes	Yes	No	Yes	Yes											Only 56% completed all 3 stages
7	Forchuk, C.; MacClure, S. K.; Van Beers, M.; Smith, C.; Csiernik, R.; Hoch, J.; Jensen, E.	2008	Developing and testing an intervention to prevent homelessness among individuals discharged from psychiatric wards to shelters and `No Fixed Address'	Yes	Yes											Yes	Yes	Yes	Yes	Yes
8	Forchuk, Cheryl; Godin, Mike; Hoch, Jeffrey S.; Kingston-MacClure, Shani; Jeng, S.; Puddy, Liz; Vann, Rebecca; Jensen, Elsabeth	2013	PREVENTING HOMELESSNESS After Discharge from Psychiatric Wards Perspectives of Consumers and Staff	Yes	Yes	Yes	Yes	Yes	Yes	Yes
9	Hampson, Michele; Johnson, Hazel; Croudace, Tim J.	2000	The development of a community link team providing intensive comunity support to facilitate early discharge from acute psychiatric care	Yes	Yes											Yes	Yes	Yes	Yes	Yes											Discusses service level confounders, i.e. readmissions primarily out of hours
10	Hengartner, M. P.; Klauser, M.; Heim, G.; Passalacqua, S.; Andreae, A.; Rossler, W.; Hengartner, M. P.; Klauser, M.; Heim, G.; Passalacqua, S.; Andreae, A.; R{\{o}}ssler	2015	Introduction of a Psychosocial Post-Discharge Intervention Program Aimed at Reducing Psychiatric Rehospitalization Rates and at Improving Mental Health and Functioning	Yes	Yes	Can't tell	No	Yes	Yes	Yes																					The qualitative analysis was based on only 3 patients
11	Hengartner, M. P.; Passalacqua, S.; Heim, G.; Andreae, A.; Rossler, W.; Hengartner, M. P.; Passalacqua, S.; Heim, G.; Andreae, A.; R{\{o}}ssler	2016	The post-discharge network coordination programme: A randomized controlled trial to evaluate the efficacy of an intervention aimed at reducing rehospitalizations and improving mental health	Yes	Yes						Yes	Yes	Yes	Can't tell	Can't tell																Doesn't say whether clinician assessors were blinded to interventions
12	Herman, D. B.; Conover, S.; Gorroochurn, P.; Hinterland, K.; Hoepner, L.; Susser, E. S.	2011	Randomized trial of critical time intervention to prevent homelessness after hospital discharge	Yes	Yes						Yes	Yes	Yes	Can't tell	Can't tell
13	Jensen, E.; Chapman, P.; Davis, A.; Forchuk, C.; Seymour, B.; Witcher, P.; Armstrong, D.	2010	An evaluation of community-based discharge planning in acute mental health care	Yes	Yes	Yes	Yes	Yes	Yes	Yes											Yes	Yes	Yes	Yes	Yes	Yes	Yes	Yes	Yes	Yes
14	Kahani Khaleghparast, S.; Ghanbari, B.; Kahani Khaleghparast, S.; Malakouti, K.; SeyedAlinaghi, S.; Khaleghparast, S.; Ghanbari, B.; Kahani, S.; Malakouti, K.; Seyedalinaghi, S.; Sudhinaraset, M.	2013	The effectiveness of discharge planning on the knowledge, clinical symptoms and hospitalisation frequency of persons with schizophrenia: A longitudinal study in two hospitals in Tehran, Iran	Yes	Yes											Yes	Yes	Yes	Yes	Yes
15	Karniel-Lauer, E.; Szor, H.; Livne, S.; Melamed, Y.; Spiro, S.; Elizur, A.	2000	The ``re-entry group\''\ - A transitional therapeutic framework for mentally ill patients discharged from the hospital to community clinics	Yes	Yes											Yes	Yes	Yes	Yes	Yes											Have answered yes as although some people dropped out, this was recorded as outcome data itself, rather than incomplete outcome data.
16	Kidd, Sean A.; Virdee, Gursharan; Mihalakakos, George; McKinney, Chris; Feingold, Lisa; Collins, April; Davidson, Larry; Weingarten, Richard; Maples, Natalie; Velligan, Dawn	2016	The welcome basket revisited: Testing the feasibility of a brief peer support intervention to facilitate transition from hospital to community.	Yes	Yes	Yes	Yes	Yes	Yes	Yes						Yes	Yes	Yes	Can't tell	Yes						Yes	Yes	Yes	Yes	Yes
17	Kisely, S.; Wyder, M.; Dietrich, J.; Robinson, G.; Siskind, D.; Crompton, D.; Kisely, S.; Wyder, M.; Dietrich, J.; Robinson, G.; Siskind, D.; Crompton D. AO - Kisely David; ORCID: http://orcid.org/0000-0003-3381-6826, Steve; Crompton, ORCID: http://orcid.org/0000-0003-4021-2924 A. O.	2017	Motivational aftercare planning to better care: Applying the principles of advanced directives and motivational interviewing to discharge planning for people with mental illness	Yes	Yes	Yes	Yes	Yes	Yes	Yes						Yes	Yes	Yes	Yes	Yes						Yes	Yes	Yes	Yes	Yes
18	Li, Zheng; Arthur, David	2005	Family education for people with schizophrenia in Beijing, China: Randomised controlled trial.	Yes	Yes						Can't tell	Yes	Yes	Can't tell	No																12 patients dropped out
19	Lin, Li-En; Lo, Su-Chen; Liu, Chieh-Yu; Chen, Shing-Chia; Wu, Wen-Cheng; Liu, Wen-I.	2018	Effectiveness of needs-oriented hospital discharge planning for caregivers of patients with schizophrenia.	Yes	Yes																Yes	Yes	Yes	Yes	Yes
20	Reynolds, W.; Lauder, W.; Sharkey, S.; Maciver, S.; Veitch, T.; Cameron, D.	2004	The effects of a transitional discharge model for psychiatric patients.	Yes	Yes						Yes	Yes	Yes	No	No																6 patients dropped out and very initial samples sizes
21	Rose, Linda E.; Gerson, Linda; Carbo, Cynthia	2007	Transitional care for seriously mentally ill persons: A pilot study.	Yes	Yes	Yes	No	Yes	Yes	Yes																					Only 10 participants in a qualitative study
22	Sato, Sayaka; Ikebuchi, Emi; Anzai, Nobuo; Inoue, Shimpei	2012	Effects of psychosocial program for preparing long-term hospitalized patients with schizophrenia for discharge from hospital: Randomized controlled trial	Yes	Yes						Yes	Yes	Yes	Can't tell	Yes
23	Scanlan, Justin Newton; Hancock, Nicola; Honey, Anne	2017	Evaluation of a peer-delivered, transitional and post-discharge support program following psychiatric hospitalisation	Yes	Yes						Yes	Yes	Yes	No	Yes
24	Shaffer, Sherry L.; Hutchison, Shari L.; Ayers, Amanda M.; Goldberg, Richard W.; Herman, Daniel; Duch, Deborah A.; Kogan, Jane N.; Terhorst, Lauren	2015	Brief critical time intervention to reduce psychiatric rehospitalization.	Yes	Yes											Yes	Can't tell	Yes	No	Yes											outcome measures noted as limitation as not derived for research purposes but to meet business needs. Co-founders such as gender are reported but not accounted for in design
25	Besse Bonsack, C.; Golay, P.; Manetti, S. G.; Gebel, S.; Ferrari, P.; Besse Bonsack, C.; Favrod, J.; Bonsack, Charles; Golay, Philippe; Manetti, Silvia Gibellini; Gebel, Sophia; Ferrari, Pascale; Besse, Christine; Favrod, Jerome; Morandi, Stephane	2016	Linking primary and secondary care after psychiatric hospitalization: Comparison between transitional case management setting and routine care for common mental disorders	Yes	Yes						Yes	Yes	Yes	Can't tell	No
26	Shaw, H.; Mackie, C. A.; Shaw, H.; Mackie, C. A.; Sharkie, I.	2000	Evaluation of effect of pharmacy discharge planning on medication problems experienced by discharged acute admission mental health patients	Yes	Yes											Yes	Yes	Yes	No	Yes
27	Simpson, Alan; Flood, Chris; Rowe, Julie; Quigley, Jody; Henry, Susan; Hall, Cerdic; Evans, Richard; Sherman, Paul; Bowers, Len	2014	Results of a pilot randomised controlled trial to measure the clinical and cost effectiveness of peer support in increasing hope and quality of life in mental health patients discharged from hospital in the UK	Yes	Yes						Yes	Yes	Yes	Yes	Yes
28	Smelson, David; Kalman, David; Losonczy, Miklos F.; Kline, Anna; Sambamoorthi, Usha; St. Hill, Lauren; Castles-Fonseca, Kathy; http://orcid.org/Sambamoorthi Ziedonis Usha; ORCID: http://orcid.org/0000-0001-8311-1360, Douglas A. I. ORCID:	2012	A brief treatment engagement intervention for individuals with co-occurring mental illness and substance use disorders: Results of a randomized clinical trial.	Yes	Yes						Yes	Yes	Yes	Can't tell	No																Analysis were restricted as many participants did not attend all elements of intervention
29	Taylor, Carole; Holsinger, Brandi; Flanagan, Jenny V.; Ayers, Amanda M.; Hutchison, Shari L.; Terhorst, Lauren	2016	Effectiveness of a brief care management intervention for reducing psychiatric hospitalization readmissions.	Yes	Yes											Yes	Yes	Yes	No	Yes
30	Tomita, A.; Herman, D. B.	2012	The impact of critical time intervention in reducing psychiatric rehospitalization after hospital discharge	Yes	Yes						Yes	Yes	Yes	Can't tell	Yes
31	Vasfi, Mohammad Ghadiri; Moradi-Lakeh, Maziar; Esmaeili, Nazanin; Soleimani, Naser; http://orcid.org/Moradi-Lakeh {Hajebi Maziar; ORCID: http://orcid.org/0000-0001-7381-5305}, Ahmad A. I. ORCID:	2015	Efficacy of aftercare services for people with severe mental disorders in Iran: A randomized controlled trial.	Yes	Yes						Yes	Yes	Yes	No	Yes
32	Virgolesi, Michele; Pucciarelli, Gianluca; Colantoni, Anna Maria; D'Andrea, Fabio; Di Donato, Barbara; Giorgi, Fabio; Landi, Lidia; Salustri, Eleonora; Turci, Carlo; Proietti, Maria Grazia	2017	The effectiveness of a nursing discharge programme to improve medication adherence and patient satisfaction in the psychiatric intensive care unit	Yes	Yes											Yes	Yes	Yes	Yes	Yes
33	Walker, S. A.; Naji, S. A.; Howie, F. L.; Andrew, J.; Cameron, I. M.; Walker, Shona A.; Naji, Simon A.; Howie, Fiona L.; Andrew, Jane; Cameron, Isobel M.; Eagles, John M.	2000	The effectiveness of psychiatric discharge coordinators	Yes	Yes						Can't tell	Yes	Yes	Can't tell	Yes
34	D'Sousa	2002	Improving treatment adherence and longitudinal outcomes in patients with a serious mental illness by using telemedicine	Yes	Yes											Yes	Yes	Yes	Yes	Yes
35	Puschner, B.; Steffen, S.; V{\{o}}lker	2011	Needs-oriented discharge planning for high utilisers of psychiatric services: Multicentre randomised controlled trial	Yes	Yes						Yes	Yes	Yes	Can't tell	No
36	Bauer, Stephanie; Okon, Eberhard; Meermann, Rolf; http://orcid.org/Bauer Kordy Stephanie; ORCID: http://orcid.org/0000-0001-7508-6521, Hans A. I. ORCID:	2012	Technology-enhanced maintenance of treatment gains in eating disorders: Efficacy of an intervention delivered via text messaging.	Yes	Yes						Yes	Yes	Yes	Can't tell	No
37	NP Hanrahan, P Solomon…	2014	A pilot randomized control trial: testing a transitional care model for acute psychiatric conditions	Yes	Yes						Yes	Yes	Yes	No	No
38	C. FORCHUK RN PhD M.‐L. MARTIN RN MScN MEd E. JENSEN RN BA PhD S. OUSELEY MEd P. SEALY RN PhD G. BEAL RN PhD W. REYNOLDS RN PhD S. SHARKEY BA(Hons) PhD RMN CertEd(Adult)	2012	Integrating an evidence-based intervention into clinicalpractice: ‘transitional relationship model’jpm_1956 5	Yes	Yes	Yes	Yes	Yes	Yes	Yes
39	Anna Heged€us,1,2 Bernd Kozel,1,2 Niklaus Fankhauser,3,4 Ian Needham5 and Johann Behrens	2018	Outcomes and feasibility of the short transitional intervention in psychiatry in improving the transition from inpatient treatment to the community: A pilot study	Yes	Yes											Yes	Yes	Yes	No	Yes
40	UA Botha, M Coetzee, L Koen, DJH Niehaus	2018	An Attempt to Stem the Tide: Exploring the Effect of a 90-Day Transitional Care Intervention on Readmissions to an Acute Male Psychiatric Unit in South Africa	Yes	Yes											Yes	Yes	Yes	Yes	Yes
41	Y Khanbhai, M Nance, D Smith	2018	The development and implementation of a discharge checklist for psychiatric inpatients: a pilot study	Yes	Yes											Yes	Yes	No	Yes	No											about 50 checklists weren't completed= missing outcome data and not completed as expected
42	FORCHUK C., MARTIN M.-L., CHAN Y.-C. L. & JENSEN E.	2005	Therapeutic relationships: from psychiatric hospital to community	Yes	Yes						Yes	Yes	Yes	Yes	No
43	Wesley J. Kasprow, Ph.D., M.P.H. Robert A. Rosenheck	2007	Outcomes of critical time intervention case management of homeless veterans after psychiatric hospitalization.	Yes	Yes											Yes	Yes	Yes	Yes	No
44	Lawn S, Smith A, Hunter K.	2009	Mental health peer support for hospital avoidance and early discharge: an Australian example of consumer driven and operated service.	Yes	Yes	Yes	Yes	Yes	Yes	Yes											Yes	Yes	Yes	Can't tell	Yes	Yes	Yes	Yes	Yes	Yes
45	Juven-Wetzler A, Bar-Ziv D, Cwikel-Hamzany S, Abudy A, Peri N, Zohar J.	2012	A pilot study of the “continuation of care” model in “revolving-door” patients	Yes	Yes																Yes	Yes	Yes	Yes	Yes
